# Supplementary material for: Skill ranking of researchers via hypergraph
Source: PeerJ Comput Sci. 2019 Mar 4;5:e182. doi: 10.7717/peerj-cs.182 (PMC7924507; doi:10.7717/peerj-cs.182)
Supplement: Supplemental Information 1 [file peerj-cs-05-182-s001.zip]

Archive with 7 entries (6 files):
- code/
- code/AnalyzeDistribution.py
- code/AuthorAscentPhrase.py
- code/AvgSkillEveryYear.py
- code/CitationValidate.py
- code/CorrelationAnalyze.py
- code/CountWeightofEdge.py
