# Supplementary material for: Skill ranking of researchers via hypergraph
Source: PeerJ Comput Sci. 2019 Mar 4;5:e182. doi: 10.7717/peerj-cs.182 (PMC7924507; doi:10.7717/peerj-cs.182)
Supplement: Supplemental Information 1 [file peerj-cs-05-182-s001.zip › code/AnalyzeDistribution.py]

#-*-coding:utf-8-*-
import csv
'''
created by LeiLiu
districution of skill ranking 
'''
if __name__ == '__main__':
	path = "E:\\TeamFormation\\SkillRanking\\paper_new\\"
	path_old = "E:\\TeamFormation\\SkillRanking\\paper\\"
	weight_file = path + "author_field_skill_weight_float_countByfangcha.csv"
	# weight_file = path_old + "author_hindex.csv"
	num = {}
	with open(weight_file, "rb") as cf:
		reader = csv.reader(cf)
		for row in reader:
			# if row[1] == "biology and life sciences" and row[2] == "Paper writing":
			key = int(float(row[3]))
			# key = int(row[1])
			if key in num:
				num[key] += 1
			else:
				num[key] = 1

	with open(path + "skill_distribution.csv", "wb") as cf:
		writer = csv.writer(cf)
		for key in num:
			tmp = []
			tmp.append(key)
			tmp.append(num[key])
			writer.writerow(tmp)
 
