# Supplementary material for: Skill ranking of researchers via hypergraph
Source: PeerJ Comput Sci. 2019 Mar 4;5:e182. doi: 10.7717/peerj-cs.182 (PMC7924507; doi:10.7717/peerj-cs.182)
Supplement: Supplemental Information 1 [file peerj-cs-05-182-s001.zip › code/AuthorAscentPhrase.py]

#-*-coding:utf-8-*-
import csv
import ReadCSV
import SaveCSV
import math
import sys
'''
created by LeiLiu
count the increase period of author
'''
path_old = "E:\\TeamFormation\\SkillRanking\\paper\\"
path_save = "E:\\TeamFormation\\SkillRanking\\paper_new\\"

def FindTopAuthor(): 
	'''
	top author: both number top10% and academic age top 10%
	'''
	author_file = path_old + "paper_id_author_new.csv"
	year_file = path_old + "paper_id_year.csv"
	author_paper = {}
	with open(author_file, "rb") as cf:
		reader = csv.reader(cf)
		for row in reader:
			paper = row[0]
			author_list = row[1:]
			for author in author_list:
				if author not in author_paper:
					author_paper[author] = []
				author_paper[author].append(paper)

	paper_year = ReadCSV.ReadCSVTwoColumn(year_file)
	# count academic age of authors
	author_kuadu = {}
	for author in author_paper:
		paper_list = author_paper[author]
		min_year = 2020
		max_year = 2004
		for paper in paper_list:
			year = int(paper_year[paper])
			if year > max_year:
				max_year = year
			if year < min_year:
				min_year = year
		kuadu = max_year - min_year + 1
		author_kuadu[author] = kuadu
	# save_file = path_save + "author_kuadu.csv"
	# SaveCSV.WriteTwoColumn(save_file, author_kuadu)

	# distribution of academic age，top10% researchers' academic age more than 5
	# kuadu_num = {}
	# for author in author_kuadu:
	# 	kuadu = author_kuadu[author]
	# 	if kuadu in kuadu_num:
	# 		kuadu_num[kuadu] += 1
	# 	else:
	# 		kuadu_num[kuadu] = 1
	# print kuadu_num
	# paper_num = {}

	author_kuaduMore5 = {}
	for author in author_kuadu:
		kuadu = author_kuadu[author]
		if kuadu > 4:
			author_kuaduMore5[author] = kuadu

	author_paperMore4 = {}
	for author in author_paper:
		num = len(author_paper[author])
		if num > 3:
			author_paperMore4[author] = num

	author_final = {}
	for author in author_kuaduMore5:
		if author in author_paperMore4:
			author_final[author] = [author_paperMore4[author], author_kuaduMore5[author]]
	print len(author_final)

	save_author = path_save + "author_top_paperNum4+_kuadu5year+.csv"
	SaveCSV.WriteList(save_author, author_final)

def CountAscentPercent():
	'''
	count the yearly increase of each set of(researcher, field, skill)，key is the percentage increase，value is times
	for example, {10:5690}denotes there are 5690 times that increased 10% in year i than year i-1
	'''
	author_top = ReadCSV.ReadCSVList(path_save + "author_top_paperNum4+_kuadu5year+.csv")
	common_file = "E:\\TeamFormation\\SkillRanking\\paper_new\\SkillRankingYearly\\author_field_skill_weight_float_withoutSqurt_2006.csv"
	author_field_skill_ranking_yearly = {}
	for year in range(2006, 2017):
		file = common_file.replace("2006", str(year))
		print file
		with open(file, "rb") as cf:
			reader = csv.reader(cf)
			for row in reader:
				author = row[0]
				if author not in author_top:
					continue
				field = row[1]
				skill = row[2]
				weight = float(row[3])
				key = author + ',' + field + ',' + skill
				if key not in author_field_skill_ranking_yearly:
					author_field_skill_ranking_yearly[key] = [0] * 11
				author_field_skill_ranking_yearly[key][year - 2006] = weight
	ascent_num = {}
	for key in author_field_skill_ranking_yearly:
		ranking_yearly = author_field_skill_ranking_yearly[key]
		for i in range(1, 11):
			last = ranking_yearly[i-1]
			if last != 0:
				ac = round((ranking_yearly[i] - last)/last*100)
			else:
				ac = 1000
			if ac not in ascent_num:
				ascent_num[ac] = 1
			else:
				ascent_num[ac] += 1
	print ascent_num
	ascent_file = path_save + "ascent_percent_number.csv"
	SaveCSV.WriteTwoColumn(ascent_file, ascent_num)
	print ascent_num

def CountAscentPercentEvery10():
	'''
	group the result from function CountAscentPercent()
	'''
	percent_file = path_save + "ascent_percent_number.csv"
	ascent_percent_number = ReadCSV.ReadCSVTwoColumn(percent_file)
	new_percent_number = {}
	for percent in ascent_percent_number:
		percent_int = int(float(percent))
		if percent_int > 0:
			new_percent = percent_int/10 + 1
		else:
			new_percent = percent_int/10 - 1

		if new_percent not in new_percent_number:
				new_percent_number[new_percent] = int(ascent_percent_number[percent])
		else:
			new_percent_number[new_percent] += int(ascent_percent_number[percent])
	
	SaveCSV.WriteTwoColumn(path_save + "tmp.csv", new_percent_number)

def FastAscentYear():
	'''
	conut the fast growth year of researchers
	'''
	author_top = ReadCSV.ReadCSVList(path_save + "author_top_paperNum4+_kuadu5year+.csv")
	common_file = "E:\\TeamFormation\\SkillRanking\\paper_new\\SkillRankingYearly\\author_field_skill_weight_float_withoutSqurt_2006.csv"
	author_field_skill_ranking_yearly = {}
	for year in range(2006, 2017):
		file = common_file.replace("2006", str(year))
		print file
		with open(file, "rb") as cf:
			reader = csv.reader(cf)
			for row in reader:
				author = row[0]
				if author not in author_top:
					continue
				field = row[1]
				skill = row[2]
				weight = float(row[3])
				key = author + ',' + field + ',' + skill
				if key not in author_field_skill_ranking_yearly:
					author_field_skill_ranking_yearly[key] = [0] * 11
				author_field_skill_ranking_yearly[key][year - 2006] = weight
	ascent_period = {}
	threshold = 1.2
	for key in author_field_skill_ranking_yearly:
		ranking_yearly = author_field_skill_ranking_yearly[key]
		duration = 0
		max_duration = 0
		for i in range(10):
			if ranking_yearly[i] * threshold < ranking_yearly[i + 1]:
				duration += 1
				if duration > max_duration:
					max_duration = duration
			else:
				duration = 0
		ascent_period[key] = max_duration
	
	ascent_file = path_save + "author_field_skill_fastAscent_period.csv"
	SaveCSV.WriteTwoColumn(ascent_file, ascent_period)

if __name__ == '__main__':
	# FindTopAuthor()
	# CountAscentPercent()	
	ascent_file = path_save + "author_field_skill_fastAscent_period_1.2.csv"
	field_year_num = {}
	with open(ascent_file, "rb") as cf:
		reader = csv.reader(cf)
		for row in reader:
			a_f_s = row[0].split(",")
			field = a_f_s[1]
			ascent_year = row[1]
			if field not in field_year_num:
				field_year_num[field] = {}
			if ascent_year not in field_year_num[field]:
				field_year_num[field][ascent_year] = 1
			else:
				field_year_num[field][ascent_year] += 1
	with open(path_save + "fast_ascent_year_number_1.2_by_field.csv", "wb") as cf:
		writer = csv.writer(cf)
		for field in field_year_num:
			for year in field_year_num[field]:
				tmp = []
				tmp.append(field)
				tmp.append(year)
				tmp.append(field_year_num[field][year])
				writer.writerow(tmp)

	# SaveCSV.WriteTwoColumn(path_save + "fast_ascent_year_number_1.2_by_field.csv", field_year_num)
