# Supplementary material for: Skill ranking of researchers via hypergraph
Source: PeerJ Comput Sci. 2019 Mar 4;5:e182. doi: 10.7717/peerj-cs.182 (PMC7924507; doi:10.7717/peerj-cs.182)
Supplement: Supplemental Information 1 [file peerj-cs-05-182-s001.zip › code/AvgSkillEveryYear.py]

#-*-coding:utf-8-*-
import csv
import os
import json
import sys
import ReadCSV
import time
''' 
the last picture in paper
'''
path_save = "E:\\TeamFormation\\SkillRanking\\paper_new\\"
path_old = "E:\\TeamFormation\\SkillRanking\\paper\\"

def AuthorYearRanking():
	'''
	use top author, divide their academic age into several period
	'''
	author_top = ReadCSV.ReadCSVList(path_save + "author_top_paperNum4+_kuadu5year+.csv")
	common_file = "E:\\TeamFormation\\SkillRanking\\paper_new\\SkillRankingYearly\\author_field_skill_weight_float_withoutSqurt_2006.csv"
	year_author_field_skill = {}
	for year in range(2006, 2017):
		file = common_file.replace("2006", str(year))
		# print file
		year_author_field_skill[year] = {}
		with open(file, "rb") as cf:
			reader = csv.reader(cf)
			for row in reader:
				name = row[0]
				if name not in author_top:
					continue
				field = row[1]
				skill = row[2]
				weight = float(row[3])
				# key = author + ',' + field + ',' + skill
				if name not in year_author_field_skill[year]:
					year_author_field_skill[year][name] = {}
				if field not in year_author_field_skill[year][name]:
					year_author_field_skill[year][name][field] = {}
				year_author_field_skill[year][name][field][skill] = weight

	year_file = path_old + "paper_id_year.csv"
	author_file = path_old + "paper_id_author_new.csv"
	paper_year = ReadCSV.ReadCSVTwoColumn(year_file)
	paper_author = ReadCSV.ReadCSVList(author_file)
	author_year_ranking = {}
	ii = 0
	jj = 0
	for paper in paper_author:
		year = int(paper_year[paper])
		if year > 2016:
			continue
		author_list = paper_author[paper]
		for author in author_list:
			if author not in author_top:
				continue
			if author not in author_year_ranking:
				author_year_ranking[author] = {}
			if year not in author_year_ranking[author]:
				try:
					author_year_ranking[author][year] = year_author_field_skill[year][author]
					ii += 1
				except:
					jj += 1
					# print year_author_field_skill[year].has_key(author)
					print author

	print ii, jj
	print "finish author year ranking"
	return author_year_ranking

def SkillAvginPeriod(author_year_field_skill_ranking):
	'''
	count the average of skill ranking in each period
	'''
	author_skill_year_ranking = {}
	for author in author_year_field_skill_ranking:
		for year in author_year_field_skill_ranking[author]:
			for field in author_year_field_skill_ranking[author][year]:
				for skill in author_year_field_skill_ranking[author][year][field]:
					ranking = author_year_field_skill_ranking[author][year][field][skill]
					if author not in author_skill_year_ranking:
						author_skill_year_ranking[author] = {}
					if skill not in author_skill_year_ranking[author]:
						author_skill_year_ranking[author][skill] = {}
					author_skill_year_ranking[author][skill][year] = ranking

	skill_avg = {}
	for author in author_skill_year_ranking:
		for skill in author_skill_year_ranking[author]:
			year_ranking = author_skill_year_ranking[author][skill]
			year_ranking_sort = sorted(year_ranking.items(), key = lambda asd:asd[0], reverse = False)
			if skill not in skill_avg:
				skill_avg[skill] = {}
			i = 0
			for (year, ranking) in year_ranking_sort:
				# print year, ranking
				# sys.exit()
				ranking = float(ranking)
				if i not in skill_avg[skill]:
					skill_avg[skill][i] = [ranking, 1]
				else:
					skill_avg[skill][i][0] += ranking
					skill_avg[skill][i][1] += 1
				i += 1
	save_file = path_save + "skill_average_in_different_period_all.csv"
	with open(save_file, "wb") as cf:
		writer = csv.writer(cf)
		for skill in skill_avg:
			tmp = []
			tmp.append(skill)
			year_ranking = skill_avg[skill]
			for i in range(len(year_ranking)):
				avg = year_ranking[i][0]/year_ranking[i][1]
				tmp.append(avg)
			writer.writerow(tmp)
if __name__ == '__main__':
	author_year_ranking = AuthorYearRanking()
	SkillAvginPeriod(author_year_ranking)
