# Supplementary material for: Skill ranking of researchers via hypergraph
Source: PeerJ Comput Sci. 2019 Mar 4;5:e182. doi: 10.7717/peerj-cs.182 (PMC7924507; doi:10.7717/peerj-cs.182)
Supplement: Supplemental Information 1 [file peerj-cs-05-182-s001.zip › code/CitationValidate.py]

#-#coding:utf-8-*-
import csv
import ReadCSV
import SaveCSV
import GetJsonNameList
import json
import numpy as np
import sys
'''
created by LeiLiu
count the average/max/min skill ranking of authors in paper publish year, 
save in "paper_citation_avgR_maxR_minR_year.csv" ,year range from 2009 to 2015
'''
path_old = "E:\\TeamFormation\\SkillRanking\\paper\\"
path_save = "E:\\TeamFormation\\SkillRanking\\paper_new\\"
year = 2011

def Skill():
	Txt_file = path_save + "skillName_contribution.txt"
	f = open(Txt_file, "rb")
	line = f.readline()
	skill_hebing = {}
	while line:
		st = line.strip().split(",")
		if len(st) != 1:
			new_skill = st[0]
			for i in range(1, len(st)):
				skill_hebing[st[i].replace('\\xe2\\x80\\x93', '\xe2\x80\x93').replace('\\n', '\n')] = new_skill
		line = f.readline()
	return skill_hebing
def GetPaperAuthor(skill_dic):
	year_file = path_old + "paper_id_year.csv"
	
	paper_year = ReadCSV.ReadCSVTwoColumn(year_file)	
	paper_field = ReadCSV.ReadCSVList(path_old + "paper_field_list.csv")
	raw_file = "E:\\Plosone\\disedNameAndRegainName"
	jsonfile_list = GetJsonNameList.GetJsonList(raw_file)
	print "length of jsonFile", len(jsonfile_list)
	paper_skill_author = {}
	for jsonfile in jsonfile_list:
		f = open(jsonfile,'r')
		text=f.read()
		json_data=json.loads(text)
		paper = json_data['id'].encode('utf-8')
		# year = json_data['date']
		if paper not in paper_field:
			# print paper			
			# sys.exit()
			continue
		if int(paper_year[paper]) != year:
			# print "no year"
			# sys.exit()
			continue
		field_list = paper_field[paper]
		# print field_list
		# print ("biology and life sciences" in field_list)
		# sys.exit()
		if "biology and life sciences" not in field_list:
			continue
		
		contribute_dic = json_data['contribution']
		if len(contribute_dic) == 0:
			print jsonfile
			continue
		paper_skill_author[paper] = {}
		for con in contribute_dic:
			skill = con.encode('utf-8')
			if skill in skill_dic:
				skill_new = skill_dic[skill]
				if skill_new not in paper_skill_author[paper]:
					paper_skill_author[paper][skill_new] = {}
				author_list = contribute_dic[con]
				for author in author_list:
					author = author.encode('utf-8')
					paper_skill_author[paper][skill_new][author] = 1
	
	print "finish paper_skill_author", len(paper_skill_author)
	return paper_skill_author


if __name__ == '__main__':
	citation_file = path_old + "paper_citation.csv"
	common_file = "E:\\TeamFormation\\SkillRanking\\paper_new\\SkillRankingYearly\\author_field_skill_weight_float_withoutSqurt_2006.csv"
	paper_citation = ReadCSV.ReadCSVTwoColumn(citation_file)
	skill_dic = Skill()
	paper_skill_author = GetPaperAuthor(skill_dic)
	file = common_file.replace("2006", str(year))
	author_skill_ranking = {}
	with open (file, "rb") as cf:
		reader = csv.reader(cf)
		for row in reader:
			field = row[1]
			if field == "biology and life sciences":
				author_skill = row[0] + ',' + row[2]
				author_skill_ranking[author_skill] = row[3]

	save_file = path_save + "paper_citation_avgR_maxR_minR" + str(year) + ".csv"
	cf = open(save_file, "wb")
	writer = csv.writer(cf)
	for paper in paper_skill_author:
		ranking_list = []
		for skill in paper_skill_author[paper]:
			for author in paper_skill_author[paper][skill]:
				ranking_list.append(float(author_skill_ranking[author + ',' + skill]))
		
		if len(ranking_list) == 0:
			continue
		if paper not in paper_citation:
			print paper
			continue
		tmp = []
		tmp.append(paper_citation[paper])
		# print ranking_list
		tmp.append(np.mean(np.array(ranking_list)))
		tmp.append(max(ranking_list))
		tmp.append(min(ranking_list))
		writer.writerow(tmp)
