# Supplementary material for: Skill ranking of researchers via hypergraph
Source: PeerJ Comput Sci. 2019 Mar 4;5:e182. doi: 10.7717/peerj-cs.182 (PMC7924507; doi:10.7717/peerj-cs.182)
Supplement: Supplemental Information 1 [file peerj-cs-05-182-s001.zip › code/CorrelationAnalyze.py]

#-*-coding:utf-8-*-
import csv
from math import *
'''
created by LeiLiu
used to calculate the correlation coefficient of h-index and skill ranking
'''
def correlation_coefficient(list_A, list_B):

	avg_A = sum(list_A) * 1.0 / len(list_A)
	avg_B = sum(list_B) * 1.0 / len(list_B)
	print avg_A, avg_B
	a = 0
	b = 0
	t = 0
	for i in range(len(list_A)):
		t = t + (list_A[i] - avg_A) * (list_B[i] - avg_B)
		a = a + (list_A[i] - avg_A)**2
		b = b + (list_B[i] - avg_B)**2
	print t, a, b
	return round(t * 1.0 / sqrt((a * b)),4)
def CorrelationBio():
	path_save = "E:\\TeamFormation\\SkillRanking\\paper_new\\"
	path_old = "E:\\TeamFormation\\SkillRanking\\paper\\"
	hindex_file = path_old + "author_hindex.csv"
	skill_file = path_save + "author_field_skill_weight_float_withoutSqurt.csv"
	skill_list = []
	# i = 0
	# with open(skill_file, "rb") as cf:
	# 	reader = csv.reader(cf)
	# 	for row in reader:
	# 		if row[2] not in skill_list:
	# 			skill_list.append(row[2])
	# 		i += 1
	# 		if i > 7000:
	# 			print skill_list
	# 			break
	author_hindex = {}
	with open(hindex_file, "rb") as cf:
		reader = csv.reader(cf)
		for row in reader:
			author_hindex[row[0]] = float(row[1])

	skill_hindex_list = {}
	skill_ranking_list = {}
	with open(skill_file, "rb") as cf:
		reader = csv.reader(cf)
		for row in reader:
			if row[1] == "biology and life sciences":
				hindex = author_hindex[row[0]]
				skill = row[2]
				ranking = float(row[3])
				if skill not in skill_ranking_list:
					skill_ranking_list[skill] = []
				skill_ranking_list[skill].append(ranking)
				if skill not in skill_hindex_list:
					skill_hindex_list[skill] = []
				skill_hindex_list[skill].append(hindex)
	save_file = path_save + "skill_ranking_hindex_correlation_coe.csv"
	with open(save_file, "wb") as cf:
		writer = csv.writer(cf)
		for skill in skill_ranking_list:
			ranking_list = skill_ranking_list[skill]
			hindex_list = skill_hindex_list[skill]
			cor = correlation_coefficient(ranking_list, hindex_list)
			tmp = []
			tmp.append(skill)
			tmp.append(cor)
			writer.writerow(tmp)
def CorrelationAll():
	path_save = "E:\\TeamFormation\\SkillRanking\\paper_new\\"
	path_old = "E:\\TeamFormation\\SkillRanking\\paper\\"
	hindex_file = path_old + "author_hindex.csv"
	skill_file = path_save + "author_field_skill_weight_float_withoutSqurt.csv"
	skill_list = []
	# i = 0
	# with open(skill_file, "rb") as cf:
	# 	reader = csv.reader(cf)
	# 	for row in reader:
	# 		if row[2] not in skill_list:
	# 			skill_list.append(row[2])
	# 		i += 1
	# 		if i > 7000:
	# 			print skill_list
	# 			break
	author_hindex = {}
	with open(hindex_file, "rb") as cf:
		reader = csv.reader(cf)
		for row in reader:
			author_hindex[row[0]] = float(row[1])

	field_skill_hindex_list = {}
	field_skill_ranking_list = {}
	with open(skill_file, "rb") as cf:
		reader = csv.reader(cf)
		for row in reader:
			field = row[1]
			if field not in field_skill_ranking_list:
				field_skill_ranking_list[field] = {}
			if field not in field_skill_hindex_list:
				field_skill_hindex_list[field] = {}
			hindex = author_hindex[row[0]]
			skill = row[2]
			ranking = float(row[3])
			if skill not in field_skill_ranking_list[field]:
				field_skill_ranking_list[field][skill] = []
			field_skill_ranking_list[field][skill].append(int(round(ranking)))
			if skill not in field_skill_hindex_list[field]:
				field_skill_hindex_list[field][skill] = []
			field_skill_hindex_list[field][skill].append(int(hindex))
	# save_file = path_save + "skill_ranking_hindex_correlation_coe_all_field.csv"
	save_file = path_save + "field_skill_ranking_hindex_all_field.csv"
	count = 0
	with open(save_file, "wb") as cf:
		writer = csv.writer(cf)
		for field in field_skill_ranking_list:
			for skill in field_skill_ranking_list[field]:
				ranking_list = field_skill_ranking_list[field][skill]
				hindex_list = field_skill_hindex_list[field][skill]
				# cor = correlation_coefficient(ranking_list, hindex_list)
				for i in range(len(ranking_list)):
					tmp = []
					# tmp.append(field)
					# tmp.append(skill)
					tmp.append(count)
					count += 1
					tmp.append(ranking_list[i])
					tmp.append(hindex_list[i])
					# tmp.append(cor)
					writer.writerow(tmp)

if __name__ == '__main__':
	path_save = "E:\\TeamFormation\\SkillRanking\\paper_new\\"
	path_old = "E:\\TeamFormation\\SkillRanking\\paper\\"
	# hindex_file = path_old + "author_hindex.csv"
	skill_file = path_save + "author_field_skill_weight_float_withoutSqurt.csv"
	# author_hindex = {}
	# with open(hindex_file, "rb") as cf:
	# 	reader = csv.reader(cf)
	# 	for row in reader:
	# 		author_hindex[row[0]] = float(row[1])

	# field_hindex_avg = {}
	field_skill_avgRanking = {}
	with open(skill_file, "rb") as cf:
		reader = csv.reader(cf)
		for row in reader:
			field = row[1]
			if field not in field_skill_avgRanking:
				field_skill_avgRanking[field] = {}
			# hindex = int(author_hindex[row[0]])
			skill = row[2]
			ranking = float(row[3])
			if skill not in field_skill_avgRanking[field]:
				field_skill_avgRanking[field][skill] = [ranking, 1]
			else:
				field_skill_avgRanking[field][skill][0] += ranking
				field_skill_avgRanking[field][skill][1] += 1

	save_file = path_save + "field_skill_avgRanking.csv"
	with open(save_file, "wb") as cf:
		writer = csv.writer(cf)
		for field in field_skill_avgRanking:
			for skill in field_skill_avgRanking[field]:
				t = field_skill_avgRanking[field][skill]
				avg = t[0]/t[1]
				tmp = []
				tmp.append(field)
				tmp.append(skill)
				tmp.append(avg)
				writer.writerow(tmp)

	
