# Supplementary material for: Skill ranking of researchers via hypergraph
Source: PeerJ Comput Sci. 2019 Mar 4;5:e182. doi: 10.7717/peerj-cs.182 (PMC7924507; doi:10.7717/peerj-cs.182)
Supplement: Supplemental Information 1 [file peerj-cs-05-182-s001.zip › code/CountWeightofEdge.py]

#-*-coding:utf-8-*-
import csv
import json
import ReadCSV
import sys
import GetJsonNameList
import time
import math
import numpy as np

'''
created by LeiLiu
count the hyperedge weight
'''
year = 2016
path_old = "E:\\TeamFormation\\SkillRanking\\paper\\"
path_save = "E:\\TeamFormation\\SkillRanking\\paper_new\\"

	
def PaperYear():
	print "start paperYear"
	year_file = path_old + "paper_id_year.csv"
	paper_year = {}
	with open (year_file, "rb") as cf:
		reader = csv.reader(cf)
		for row in reader:
			paper_year[row[0]] = int(row[1])
	print "finish paperYear"
	return paper_year

def Skill():
	'''
	count the time that each contribution appear, then we selected the contributions that appear more than 40 times
	merge into 10 groups and save in txt
	then read in a dictionary, key is raw contribution, value is merged contribution
	'''
	'''
	raw_file = "E:\\Plosone\\disedNameAndRegainName"
	jsonfile_list = GetJsonNameList.GetJsonList(raw_file)
	contribution_times = {}
	for jsonfile in jsonfile_list:
		f=open(jsonfile,'r')
		text=f.read()
		json_data=json.loads(text)
		contribute_list = json_data['contribution'].keys()
		for con in contribute_list:
			con = con.encode("utf-8")
			if con not in contribution_times:
				contribution_times[con] = 1
			else:
				contribution_times[con] += 1
	contribution_times_sort = sorted(contribution_times.items(), key = lambda asd:asd[1], reverse = True)
	print len(contribution_times_sort)
	count = 0
	for i in range(100):
		count += contribution_times_sort[i][1]
		# print i, contribution_times_sort[i]
	print count
	for i in range(100, len(contribution_times_sort)):
		count += contribution_times_sort[i][1]
	print count
	'''

	Txt_file = path_save + "skillName_contribution.txt"
	f = open(Txt_file, "rb")
	line = f.readline()
	skill_hebing = {}
	while line:
		st = line.strip().split(",")
		if len(st) != 1:
			new_skill = st[0]
			for i in range(1, len(st)):
				skill_hebing[st[i].replace('\\xe2\\x80\\x93', '\xe2\x80\x93').replace('\\n', '\n')] = new_skill
		line = f.readline()
	print "Finish hebing!", len(skill_hebing)
	# for key in skill_hebing:
	# 	print key
	# print skill_hebing
	# 
	'''
	raw_file = "E:\\Plosone\\disedNameAndRegainName"
	jsonfile_list = GetJsonNameList.GetJsonList(raw_file)
	not_found = 0
	found = 0
	contribution_times = {}
	for jsonfile in jsonfile_list:
		f=open(jsonfile,'r')
		text=f.read()
		json_data=json.loads(text)
		contribute_list = json_data['contribution'].keys()
		for con in contribute_list:
			con = con.encode('utf-8')
			if con in skill_hebing:
				found += 1
				contribution_times[con] = 1
			else:
				not_found += 1
	print "found: ", found
	print "not found: ", not_found
	for key in contribution_times:
		print key
	print len(contribution_times)
	'''
	return skill_hebing

def CountAuthorField(paper_year):
	'''
	calculate the weight between authors and fields, rank the author accouding to the number of paper in each field，
	'''
	paper_author_file = path_old + "paper_id_author_new.csv"
	paper_field_file = path_old + "paper_field_list.csv"
	paper_author = ReadCSV.ReadCSVList(paper_author_file)
	field_author_num = {}
	not_found = 0
	with open(paper_field_file, "rb") as cf:
		reader = csv.reader(cf)
		for row in reader:
			paper = row[0]
			field_list = row[1:]
			if paper not in paper_author:
				not_found += 1
				continue
			if paper_year[paper] > year:
				continue			
			author_list = paper_author[paper]
			for author in author_list:
				# author = author.encode('utf-8')
				for field in field_list:
					if field not in field_author_num:
						field_author_num[field] = {}
					if author not in field_author_num[field]:
						field_author_num[field][author] = 1
					else:
						field_author_num[field][author] += 1
	print 'not_found:', not_found
	field_author_weight = {}
	# rank and calculate
	for field in field_author_num:
		field_author_weight[field] = {}
		author_num = field_author_num[field]
		# sort the dict，[(author，paper)]
		author_num_sort = sorted(author_num.items(), key = lambda asd:asd[1], reverse = True)
		size = len(author_num_sort)
		last_num = -1
		weight = 0
		# time = 0
		for i in range(size):
			number = author_num_sort[i][1]
			if number != last_num:
				# time = 1
				weight = 1 - math.sqrt(i * 1.0/size)
				last_num = number
				field_author_weight[field][author_num_sort[i][0]] = weight
			else:
				# time += 1
				field_author_weight[field][author_num_sort[i][0]] = weight
				last_num = number

	print "field author:",len(field_author_weight)
	sum_fa = 0
	for key in field_author_weight:
		print len(field_author_weight[key])
		sum_fa += len(field_author_weight[key])
		# print 'weight:', max([i for i in field_author_weight[key].values() if i != 1.0]), min(field_author_weight[key].values())
	print "sum field author : ", sum_fa
	return field_author_weight

def CountAuthorSkill(skill_dic, paper_year):
	'''
	calculate the weightbetween author and skill
	'''
	# paper_field = ReadCSV.ReadCSVList(path_old + "paper_field_list.csv")
	raw_file = "E:\\Plosone\\disedNameAndRegainName"
	jsonfile_list = GetJsonNameList.GetJsonList(raw_file)
	# author_field_skill = {}
	skill_author_num = {}
	not_found = 0
	for jsonfile in jsonfile_list:
		f = open(jsonfile,'r')
		text = f.read()
		json_data = json.loads(text)
		paper = json_data['id'].encode('utf-8')
		if paper_year[paper] > year:
				continue
		contribute_dic = json_data['contribution']
		for con in contribute_dic:
			author_list = contribute_dic[con]
			skill = con.encode('utf-8')
			if skill in skill_dic:
				skill_new = skill_dic[skill]
				if skill_new not in skill_author_num:
					skill_author_num[skill_new] = {}
				for author in author_list:
					author = author.encode('utf-8')
					if author not in skill_author_num[skill_new]:
						skill_author_num[skill_new][author] = 1
					else:
						skill_author_num[skill_new][author] += 1
	print "Finish read skill times from json: ", len(skill_author_num)
	skill_author_weight = {}
	for skill in skill_author_num:
		skill_author_weight[skill] = {}
		author_number = skill_author_num[skill]
		author_number_sort = sorted(author_number.items(), key = lambda asd:asd[1], reverse = True)
		# print "---", author_number_sort[1], author_number_sort[10]
		size = len(author_number_sort)
		last_num = -1
		# time = 0
		weight = 0
		for i in range(size):
			number = int(author_number_sort[i][1])
			if number != last_num:
				weight = 1 - math.sqrt((i*1.0)/size)
				# print weitht
				# sys.exit()
				last_num = number
				skill_author_weight[skill][author_number_sort[i][0]] = weight
			else:
				# time += 1
				skill_author_weight[skill][author_number_sort[i][0]] = weight
				last_num = number

	print "skill_author:",len(skill_author_weight)
	# print len(skill_author_weight["Writing \u2013 review & editing".encode('utf-8')])
	sum_sa = 0
	for key in skill_author_weight:
		print len(skill_author_weight[key])
		sum_sa = len(skill_author_weight[key])
		# print 'weight:', max([i for i in skill_author_weight[key].values() if i != 1.0]), min(skill_author_weight[key].values())
	print "sum of skill and author:", sum_sa
	return skill_author_weight

def CountFieldSkill(skill_dic, paper_year):
	'''
	weight between field and skill
	'''
	paper_field = ReadCSV.ReadCSVList(path_old + "paper_field_list.csv")
	raw_file = "E:\\Plosone\\disedNameAndRegainName"
	jsonfile_list = GetJsonNameList.GetJsonList(raw_file)
	# author_field_skill = {}
	field_skill_num = {}
	not_found = 0 
	for jsonfile in jsonfile_list:
		f = open(jsonfile,'r')
		text=f.read()
		json_data=json.loads(text)
		paper = json_data['id'].encode('utf-8')
		if paper not in paper_field:
			print paper
			continue
		if paper_year[paper] > year:
			continue
		field_list = paper_field[paper]
		contribute_list = json_data['contribution'].keys()
		for field in field_list:
			if field not in field_skill_num:
				field_skill_num[field] = {}
			for con in contribute_list:
				skill = con.encode('utf-8')
				if skill in skill_dic:
					skill_new = skill_dic[skill]
					if skill_new not in field_skill_num[field]:
						field_skill_num[field][skill_new] = 1
					else:
						field_skill_num[field][skill_new] += 1

	print "finish count field skill: ", len(field_skill_num)
	# print field_skill_num

	field_skill_weight = {}
	for field in field_skill_num:
		field_skill_weight[field] = {}
		skill_num = field_skill_num[field]
		skill_num_sort = sorted(skill_num.items(), key = lambda asd:asd[1], reverse = True)
		size = len(skill_num_sort)
		print size
		last_num = -1
		weight = 0
		for i in range(size):
			number = skill_num_sort[i][1]
			if number != last_num:
				# weight = 1- math.sqrt((i*1.0)/size)
				weight = 1 - i * 1.0/size
				# print number
				# time.sleep(1)
				last_num = number
				field_skill_weight[field][skill_num_sort[i][0]] = weight
			else:
				# time += 1
				field_skill_weight[field][skill_num_sort[i][0]] = weight
				last_num = number
	sum_fs = 0
	for key in field_skill_weight:
		# print field_skill_weight[key]
		sum_fs += len(field_skill_weight[key])
		# print 'weight:', max([i for i in field_skill_weight[key].values() if i != 1.0]), min(field_skill_weight[key].values())
	print "sum of field and skill:", sum_fs
	return field_skill_weight

def FindRelation(skill_dic):
	'''
	find the 3-ary relationship , save in dict
	'''
	paper_field = ReadCSV.ReadCSVList(path_old + "paper_field_list.csv")
	raw_file = "E:\\Plosone\\disedNameAndRegainName"
	jsonfile_list = GetJsonNameList.GetJsonList(raw_file)
	# author_field_skill = {}
	author_field_skill = {}
	# not_found = 0 
	for jsonfile in jsonfile_list:
		f = open(jsonfile,'r')
		text = f.read()
		json_data = json.loads(text)
		paper = json_data['id'].encode('utf-8')
		if paper not in paper_field:
			print paper
			continue
		if paper_year[paper] > year:
			continue
		field_list = paper_field[paper]
		contribute_dic = json_data['contribution']
		for field in field_list:
			for con in contribute_dic:
				skill = con.encode('utf-8')
				if skill in skill_dic:
					skill_new = skill_dic[skill]
					author_list = contribute_dic[con]
					for author in author_list:
						author = author.encode('utf-8')
						if author not in author_field_skill:
							author_field_skill[author] = {}
						if field not in author_field_skill[author]:
							author_field_skill[author][field] = {}
						author_field_skill[author][field][skill_new] = 1
	print "finish FindRelation", len(author_field_skill)
	return author_field_skill

def CountAverage(weight_dic):
	'''
	average weight, W1,W2,W3
	'''
	sum_weight = 0
	count = 0
	for key1 in weight_dic:
		for key2 in weight_dic[key1]:
			sum_weight += weight_dic[key1][key2]
			# print sum_weight
			# sys.exit()
			count += 1
	avg = float(sum_weight)/count
	print sum_weight, count, avg
	return avg

def CountVariance(weight_dic):
	data_list = []
	for key1 in weight_dic:
		for key2 in weight_dic[key1]:
			data_list.append(weight_dic[key1][key2])
	v = np.var(data_list)
	print "variance", v
	return v

if __name__ == '__main__':
	paper_year = PaperYear()
	skill_dic = Skill()
	field_author_weight = CountAuthorField(paper_year)	
	skill_author_weight = CountAuthorSkill(skill_dic, paper_year)	
	field_skill_weight = CountFieldSkill(skill_dic, paper_year)
	author_field_skill = FindRelation(skill_dic)
	

	field_author_avg = 2 * (CountAverage(field_author_weight))
	skill_author_avg = 2 * (CountAverage(skill_author_weight))
	field_skill_avg = 2 * (CountAverage(field_skill_weight))

	# field_author_var = 2 * CountVariance(field_author_weight)
	# skill_author_var = 2 * CountVariance(skill_author_weight)
	# field_skill_var = 2 * CountVariance(field_skill_weight)

	
	weight_num = {}
	author_field_skill_weight = {}
	for author in author_field_skill:
		author_field_skill_weight[author] = {}
		for field in author_field_skill[author]:
			author_field_skill_weight[author][field] = {}
			for skill in author_field_skill[author][field]:
				try:
					author_field = np.square(field_author_weight[field][author])/field_author_avg
					author_skill = np.square(skill_author_weight[skill][author])/skill_author_avg
					field_skill = np.square(field_skill_weight[field][skill])/field_skill_avg
					result = np.exp(author_field + author_skill + field_skill)	
					author_field_skill_weight[author][field][skill] = result
					
				except Exception as e:
					print 'except:', e
					# print 'c:', field_skill_weight[field].keys()
					time.sleep(1)

				result = int(result)
				if result not in weight_num:
						weight_num[result] = 1
				else:
					weight_num[result] += 1
	
	save_weight = path_save + "author_field_skill_weight_float_withoutSqurt_" + str(year) + ".csv"
	with open(save_weight, "wb") as cf:
		writer = csv.writer(cf)
		for author in author_field_skill_weight:
			for field in author_field_skill_weight[author]:
				for skill in author_field_skill_weight[author][field]:
					tmp = []
					tmp.append(author)
					tmp.append(field)
					tmp.append(skill)
					tmp.append(author_field_skill_weight[author][field][skill])
					writer.writerow(tmp)
	
	save_file = path_save + "weight_times_withoutSqrt_" + str(year) + ".csv"
	with open(save_file, "wb") as cf:
		writer = csv.writer(cf)
		for key in weight_num:
			tmp = []
			tmp.append(key)
			tmp.append(weight_num[key])
			writer.writerow(tmp)
	# wprint weight_num
	
	
